# Supplementary material for: Detailed Structural Characterization of Oxidized Sucrose and Its Application in the Fully Carbohydrate-Based Preparation of a Hydrogel from Carboxymethyl Chitosan
Source: Molecules. 2022 Sep 19;27(18):6137. doi: 10.3390/molecules27186137 (PMC9503324; doi:10.3390/molecules27186137)
Supplement: Supplementary file 1 [file molecules-27-06137-s001.zip]

Archive with 1 entries (1 files):
- molecules-1909654-supplementary.pdf
